# Supplementary material for: Identification of a Rye Spring Mutant Derived from a Winter Rye Variety by High-Altitude Environment Screening Using RNA Sequencing Technology
Source: Genes (Basel). 2024 Apr 29;15(5):572. doi: 10.3390/genes15050572 (PMC11121467; doi:10.3390/genes15050572)
Supplement: Supplementary file 1 [file genes-15-00572-s001.zip]

Archive with 1 entries (1 files):
- genes-2946299-supplementary.pdf
